# Supplementary material for: Worker Size Diversity Has No Effect on Overwintering Success under Natural Conditions in the Ant Temnothorax nylanderi
Source: Insects. 2021 Apr 22;12(5):379. doi: 10.3390/insects12050379 (PMC8143561; doi:10.3390/insects12050379)
Supplement: Supplementary file 1 [file insects-12-00379-s001.zip]

Archive with 1 entries (1 files):
- insects-1181864-supplementary.pdf
